# Supplementary material for: Tracking miR-17-5p Levels following Expression of Seven Reported Target mRNAs
Source: Cancers (Basel). 2022 May 24;14(11):2585. doi: 10.3390/cancers14112585 (PMC9179866; doi:10.3390/cancers14112585)
Supplement: Supplementary file 1 [file cancers-14-02585-s001.zip]

Archive with 1 entries (1 files):
- cancers-1610296-supplementary.pdf
